# Supplementary material for: Impact of Fluorinated Ionic Liquids on Human Phenylalanine Hydroxylase—A Potential Drug Delivery System
Source: Nanomaterials (Basel). 2022 Mar 8;12(6):893. doi: 10.3390/nano12060893 (PMC8950220; doi:10.3390/nano12060893)
Supplement: Supplementary file 1 [file nanomaterials-12-00893-s001.zip]

Archive with 1 entries (1 files):
- nanomaterials-1574516-supplementary.pdf
